# Supplementary material for: Bioenergetic and Cytokine Profiling May Help to Rescue More DCD Livers for Transplantation
Source: Int J Mol Sci. 2023 May 31;24(11):9536. doi: 10.3390/ijms24119536 (PMC10253900; doi:10.3390/ijms24119536)
Supplement: Supplementary file 1 [file ijms-24-09536-s001.zip]

Archive with 1 entries (1 files):
- ijms-2402042-supplementary.pdf
